# Supplementary material for: HUWE1 controls tristetraprolin proteasomal degradation by regulating its phosphorylation
Source: eLife. 2023 Mar 24;12:e83159. doi: 10.7554/eLife.83159 (PMC10038661; doi:10.7554/eLife.83159)
Supplement: Figure 1—source data 1. [file elife-83159-fig1-data1.zip]

Archive with 9 entries (7 files):
- Figure 1-source data 1/Figure 1-source data 1.jpg
- Figure 1-source data 1/GAPDH Figure 1-source data 1/
- Figure 1-source data 1/GAPDH Figure 1-source data 1/common 2018-01-25 19h41m52s(Chemiluminescence).jpg
- Figure 1-source data 1/GAPDH Figure 1-source data 1/common 2018-01-25 19h41m52s(Chemiluminescence).tif
- Figure 1-source data 1/GAPDH Figure 1-source data 1/common 2018-01-25 19h41m52s.scn
- Figure 1-source data 1/TTP Figure 1-source data 1/
- Figure 1-source data 1/TTP Figure 1-source data 1/common 2018-01-25 11h46m43s(Chemiluminescence).jpg
- Figure 1-source data 1/TTP Figure 1-source data 1/common 2018-01-25 11h46m43s(Chemiluminescence).tif
- Figure 1-source data 1/TTP Figure 1-source data 1/common 2018-01-25 11h46m43s.scn
