# Supplementary material for: HUWE1 controls tristetraprolin proteasomal degradation by regulating its phosphorylation
Source: eLife. 2023 Mar 24;12:e83159. doi: 10.7554/eLife.83159 (PMC10038661; doi:10.7554/eLife.83159)
Supplement: Figure 1—source data 2. [file elife-83159-fig1-data2.zip]

Archive with 31 entries (25 files):
- Figure 1-source data 2/ACTIN_1 Figure 1-source data 2/
- Figure 1-source data 2/ACTIN_1 Figure 1-source data 2/Versteeg 2021-12-07 17h49m07s 10.000s(Chemiluminescence).jpg
- Figure 1-source data 2/ACTIN_1 Figure 1-source data 2/Versteeg 2021-12-07 17h49m07s 10.000s(Chemiluminescence).raw16.tif
- Figure 1-source data 2/ACTIN_1 Figure 1-source data 2/Versteeg 2021-12-07 17h49m07s 10.000s(Chemiluminescence).tif
- Figure 1-source data 2/ACTIN_1 Figure 1-source data 2/Versteeg 2021-12-07 17h49m07s 10.000s.scn
- Figure 1-source data 2/ACTIN_2 Figure 1-source data 2/
- Figure 1-source data 2/ACTIN_2 Figure 1-source data 2/Versteeg 2021-12-03 18h37m49s 7.102s(Chemiluminescence).jpg
- Figure 1-source data 2/ACTIN_2 Figure 1-source data 2/Versteeg 2021-12-03 18h37m49s 7.102s(Chemiluminescence).raw16.tif
- Figure 1-source data 2/ACTIN_2 Figure 1-source data 2/Versteeg 2021-12-03 18h37m49s 7.102s(Chemiluminescence).tif
- Figure 1-source data 2/ACTIN_2 Figure 1-source data 2/Versteeg 2021-12-03 18h37m49s 7.102s.scn
- Figure 1-source data 2/Figure 1-source data 2.jpg
- Figure 1-source data 2/HA-TTP Figure 1-source data 2/
- Figure 1-source data 2/HA-TTP Figure 1-source data 2/Versteeg 2021-12-03 13h41m09s 75.760s(Chemiluminescence).jpg
- Figure 1-source data 2/HA-TTP Figure 1-source data 2/Versteeg 2021-12-03 13h41m09s 75.760s(Chemiluminescence).raw16.tif
- Figure 1-source data 2/HA-TTP Figure 1-source data 2/Versteeg 2021-12-03 13h41m09s 75.760s(Chemiluminescence).tif
- Figure 1-source data 2/HA-TTP Figure 1-source data 2/Versteeg 2021-12-03 13h41m09s 75.760s.scn
- Figure 1-source data 2/IkBa Figure 1-source data 2/
- Figure 1-source data 2/IkBa Figure 1-source data 2/Versteeg 2021-12-07 02h48m49s 40.330s(Chemiluminescence).jpg
- Figure 1-source data 2/IkBa Figure 1-source data 2/Versteeg 2021-12-07 02h48m49s 40.330s(Chemiluminescence).raw16.tif
- Figure 1-source data 2/IkBa Figure 1-source data 2/Versteeg 2021-12-07 02h48m49s 40.330s(Chemiluminescence).tif
- Figure 1-source data 2/IkBa Figure 1-source data 2/Versteeg 2021-12-07 02h48m49s 40.330s.scn
- Figure 1-source data 2/p-IkBa Figure 1-source data 2/
- Figure 1-source data 2/p-IkBa Figure 1-source data 2/Versteeg 2021-12-06 14h49m54s 27.758s(Chemiluminescence).jpg
- Figure 1-source data 2/p-IkBa Figure 1-source data 2/Versteeg 2021-12-06 14h49m54s 27.758s(Chemiluminescence).raw16.tif
- Figure 1-source data 2/p-IkBa Figure 1-source data 2/Versteeg 2021-12-06 14h49m54s 27.758s(Chemiluminescence).tif
- Figure 1-source data 2/p-IkBa Figure 1-source data 2/Versteeg 2021-12-06 14h49m54s 27.758s.scn
- Figure 1-source data 2/UB Figure 1-source data 2/
- Figure 1-source data 2/UB Figure 1-source data 2/Versteeg 2021-12-03 13h20m30s 13.096s(Chemiluminescence).jpg
- Figure 1-source data 2/UB Figure 1-source data 2/Versteeg 2021-12-03 13h20m30s 13.096s(Chemiluminescence).raw16.tif
- Figure 1-source data 2/UB Figure 1-source data 2/Versteeg 2021-12-03 13h20m30s 13.096s(Chemiluminescence).tif
- Figure 1-source data 2/UB Figure 1-source data 2/Versteeg 2021-12-03 13h20m30s 13.096s.scn
