# Supplementary material for: HUWE1 controls tristetraprolin proteasomal degradation by regulating its phosphorylation
Source: eLife. 2023 Mar 24;12:e83159. doi: 10.7554/eLife.83159 (PMC10038661; doi:10.7554/eLife.83159)
Supplement: Figure 1—source data 3. [file elife-83159-fig1-data3.zip]

Archive with 16 entries (12 files):
- Figure 1-source data 3/Figure 1-source data 3.jpg
- Figure 1-source data 3/HA-TTP Figure 1-source data 3/
- Figure 1-source data 3/HA-TTP Figure 1-source data 3/Versteeg 2022-01-28 10h34m51s 145.340s(Chemiluminescence).jpg
- Figure 1-source data 3/HA-TTP Figure 1-source data 3/Versteeg 2022-01-28 10h34m51s 145.340s(Chemiluminescence).tif
- Figure 1-source data 3/HA-TTP Figure 1-source data 3/Versteeg 2022-01-28 10h34m51s 145.340s.scn
- Figure 1-source data 3/UBIQUITIN IP Figure 1-source data 3/
- Figure 1-source data 3/UBIQUITIN IP Figure 1-source data 3/Versteeg 2022-01-27 12h31m18s 21.620s(Chemiluminescence).tif
- Figure 1-source data 3/UBIQUITIN IP Figure 1-source data 3/Versteeg 2022-01-27 12h31m18s 21.620s.scn
- Figure 1-source data 3/UBIQUITIN WCE Figure 1-source data 3/
- Figure 1-source data 3/UBIQUITIN WCE Figure 1-source data 3/Versteeg 2022-01-27 11h01m22s 99.990s(Chemiluminescence).jpg
- Figure 1-source data 3/UBIQUITIN WCE Figure 1-source data 3/Versteeg 2022-01-27 11h01m22s 99.990s(Chemiluminescence).tif
- Figure 1-source data 3/UBIQUITIN WCE Figure 1-source data 3/Versteeg 2022-01-27 11h01m22s 99.990s.scn
- Figure 1-source data 3/VINCULIN WCE Figure 1-source data 3/
- Figure 1-source data 3/VINCULIN WCE Figure 1-source data 3/Versteeg 2022-02-04 10h46m02s 34.514s(Chemiluminescence).jpg
- Figure 1-source data 3/VINCULIN WCE Figure 1-source data 3/Versteeg 2022-02-04 10h46m02s 34.514s(Chemiluminescence).tif
- Figure 1-source data 3/VINCULIN WCE Figure 1-source data 3/Versteeg 2022-02-04 10h46m02s 34.514s.scn
