# Supplementary material for: HUWE1 controls tristetraprolin proteasomal degradation by regulating its phosphorylation
Source: eLife. 2023 Mar 24;12:e83159. doi: 10.7554/eLife.83159 (PMC10038661; doi:10.7554/eLife.83159)
Supplement: Figure 1—source data 4. [file elife-83159-fig1-data4.zip]

Archive with 7 entries (5 files):
- Figure 1-source data 4/ACTIN Figure 1-source data 4/
- Figure 1-source data 4/ACTIN Figure 1-source data 4/Adriana 2019-07-03 16h28m24s 7.263s(Chemiluminescence).jpg
- Figure 1-source data 4/ACTIN Figure 1-source data 4/Adriana 2019-07-03 16h28m24s 7.263s.scn
- Figure 1-source data 4/Figure 1-source data 4.jpg
- Figure 1-source data 4/TTP Figure 1-source data 4/
- Figure 1-source data 4/TTP Figure 1-source data 4/Run 2019-07-03 13h04m33s 11.310s(Chemiluminescence).tif
- Figure 1-source data 4/TTP Figure 1-source data 4/Run 2019-07-03 13h04m33s 11.310s.scn
