# Supplementary material for: HUWE1 controls tristetraprolin proteasomal degradation by regulating its phosphorylation
Source: eLife. 2023 Mar 24;12:e83159. doi: 10.7554/eLife.83159 (PMC10038661; doi:10.7554/eLife.83159)
Supplement: Figure 1—source data 5. [file elife-83159-fig1-data5.zip]

Archive with 9 entries (7 files):
- Figure 1-source data 5/Actin Figure 1-source data 5/
- Figure 1-source data 5/Actin Figure 1-source data 5/Actin Run 2019-06-19 15h16m48s 33.824s.scn
- Figure 1-source data 5/Actin Figure 1-source data 5/Actin Run 2019-06-19 15h16m48s 33.824s.tif
- Figure 1-source data 5/Figure 1-source data 5.jpg
- Figure 1-source data 5/TTP Figure 1-source data 5/
- Figure 1-source data 5/TTP Figure 1-source data 5/Run 2019-06-19 11h12m49s 55.918s(Chemiluminescence).jpg
- Figure 1-source data 5/TTP Figure 1-source data 5/Run 2019-06-19 11h12m49s 55.918s(Chemiluminescence).raw16.tif
- Figure 1-source data 5/TTP Figure 1-source data 5/Run 2019-06-19 11h12m49s 55.918s(Chemiluminescence).tif
- Figure 1-source data 5/TTP Figure 1-source data 5/Run 2019-06-19 11h12m49s 55.918s.scn
