# Supplementary material for: HUWE1 controls tristetraprolin proteasomal degradation by regulating its phosphorylation
Source: eLife. 2023 Mar 24;12:e83159. doi: 10.7554/eLife.83159 (PMC10038661; doi:10.7554/eLife.83159)
Supplement: Figure 1—figure supplement 1—source data 1. [file elife-83159-fig1-figsupp1-data1.zip]

Archive with 11 entries (9 files):
- ACTIN Figure 1-figure supplement 1-source data 1/
- ACTIN Figure 1-figure supplement 1-source data 1/Versteeg 2022-12-02 14h09m41s 119.985s(Chemiluminescence).jpg
- ACTIN Figure 1-figure supplement 1-source data 1/Versteeg 2022-12-02 14h09m41s 119.985s(Chemiluminescence).raw16.tif
- ACTIN Figure 1-figure supplement 1-source data 1/Versteeg 2022-12-02 14h09m41s 119.985s(Chemiluminescence).tif
- ACTIN Figure 1-figure supplement 1-source data 1/Versteeg 2022-12-02 14h09m41s 119.985s.scn
- Figure 1-figure supplement 1-source data 1.jpg
- TTP Figure 1-figure supplement 1-source data 1/
- TTP Figure 1-figure supplement 1-source data 1/Versteeg 2022-12-01 13h08m02s 124.720s(Chemiluminescence).jpg
- TTP Figure 1-figure supplement 1-source data 1/Versteeg 2022-12-01 13h08m02s 124.720s(Chemiluminescence).raw16.tif
- TTP Figure 1-figure supplement 1-source data 1/Versteeg 2022-12-01 13h08m02s 124.720s(Chemiluminescence).tif
- TTP Figure 1-figure supplement 1-source data 1/Versteeg 2022-12-01 13h08m02s 124.720s.scn
