# Supplementary material for: HUWE1 controls tristetraprolin proteasomal degradation by regulating its phosphorylation
Source: eLife. 2023 Mar 24;12:e83159. doi: 10.7554/eLife.83159 (PMC10038661; doi:10.7554/eLife.83159)
Supplement: Figure 1—figure supplement 1—source data 2. [file elife-83159-fig1-figsupp1-data2.zip]

Archive with 36 entries (29 files):
- ACTIN WCE Figure 1-figure supplement 1-source data 2/
- ACTIN WCE Figure 1-figure supplement 1-source data 2/Versteeg 2022-07-05 16h19m39s 19.306s(Chemiluminescence).jpg
- ACTIN WCE Figure 1-figure supplement 1-source data 2/Versteeg 2022-07-05 16h19m39s 19.306s(Chemiluminescence).raw16.tif
- ACTIN WCE Figure 1-figure supplement 1-source data 2/Versteeg 2022-07-05 16h19m39s 19.306s(Chemiluminescence).tif
- ACTIN WCE Figure 1-figure supplement 1-source data 2/Versteeg 2022-07-05 16h19m39s 19.306s.scn
- Figure 1-figure supplement 1-source data 2.jpg
- HA-TTP IP  Figure 1-figure supplement 1-source data 2/
- HA-TTP IP  Figure 1-figure supplement 1-source data 2/Versteeg 2022-07-04 14h27m16s 23.374s(Chemiluminescence).jpg
- HA-TTP IP  Figure 1-figure supplement 1-source data 2/Versteeg 2022-07-04 14h27m16s 23.374s(Chemiluminescence).raw16.tif
- HA-TTP IP  Figure 1-figure supplement 1-source data 2/Versteeg 2022-07-04 14h27m16s 23.374s(Chemiluminescence).tif
- HA-TTP IP  Figure 1-figure supplement 1-source data 2/Versteeg 2022-07-04 14h27m16s 23.374s.scn
- HA-TTP WCE  Figure 1-figure supplement 1-source data 2/
- HA-TTP WCE  Figure 1-figure supplement 1-source data 2/Versteeg 2022-07-04 14h11m04s 21.379s(Chemiluminescence).jpg
- HA-TTP WCE  Figure 1-figure supplement 1-source data 2/Versteeg 2022-07-04 14h11m04s 21.379s(Chemiluminescence).raw16.tif
- HA-TTP WCE  Figure 1-figure supplement 1-source data 2/Versteeg 2022-07-04 14h11m04s 21.379s(Chemiluminescence).tif
- HA-TTP WCE  Figure 1-figure supplement 1-source data 2/Versteeg 2022-07-04 14h11m04s 21.379s.scn
- mCherry IP  Figure 1-figure supplement 1-source data 2/
- mCherry IP  Figure 1-figure supplement 1-source data 2/Versteeg 2022-07-05 13h09m41s 17.272s(Chemiluminescence).jpg
- mCherry IP  Figure 1-figure supplement 1-source data 2/Versteeg 2022-07-05 13h09m41s 17.272s(Chemiluminescence).raw16.tif
- mCherry IP  Figure 1-figure supplement 1-source data 2/Versteeg 2022-07-05 13h09m41s 17.272s(Chemiluminescence).tif
- mCherry IP  Figure 1-figure supplement 1-source data 2/Versteeg 2022-07-05 13h09m41s 17.272s.scn
- mCherry WCE  Figure 1-figure supplement 1-source data 2/
- mCherry WCE  Figure 1-figure supplement 1-source data 2/Versteeg 2022-07-05 13h15m14s 17.272s(Chemiluminescence).jpg
- mCherry WCE  Figure 1-figure supplement 1-source data 2/Versteeg 2022-07-05 13h15m14s 17.272s(Chemiluminescence).raw16.tif
- mCherry WCE  Figure 1-figure supplement 1-source data 2/Versteeg 2022-07-05 13h15m14s 17.272s(Chemiluminescence).tif
- mCherry WCE  Figure 1-figure supplement 1-source data 2/Versteeg 2022-07-05 13h15m14s 17.272s.scn
- UB IP  Figure 1-figure supplement 1-source data 2/
- UB IP  Figure 1-figure supplement 1-source data 2/Versteeg 2022-07-01 13h18m05s 12.000s(Chemiluminescence).jpg
- UB IP  Figure 1-figure supplement 1-source data 2/Versteeg 2022-07-01 13h18m05s 12.000s(Chemiluminescence).raw16.tif
- UB IP  Figure 1-figure supplement 1-source data 2/Versteeg 2022-07-01 13h18m05s 12.000s(Chemiluminescence).tif
- UB IP  Figure 1-figure supplement 1-source data 2/Versteeg 2022-07-01 13h18m05s 12.000s.scn
- UB WCE  Figure 1-figure supplement 1-source data 2/
- UB WCE  Figure 1-figure supplement 1-source data 2/Versteeg 2022-07-01 16h05m55s 15.262s.scn
- UB WCE  Figure 1-figure supplement 1-source data 2/Versteeg 2022-07-01 16h05m59s 17.893s(Chemiluminescence).jpg
- UB WCE  Figure 1-figure supplement 1-source data 2/Versteeg 2022-07-01 16h05m59s 17.893s(Chemiluminescence).raw16.tif
- UB WCE  Figure 1-figure supplement 1-source data 2/Versteeg 2022-07-01 16h05m59s 17.893s(Chemiluminescence).tif
