# Supplementary material for: HUWE1 controls tristetraprolin proteasomal degradation by regulating its phosphorylation
Source: eLife. 2023 Mar 24;12:e83159. doi: 10.7554/eLife.83159 (PMC10038661; doi:10.7554/eLife.83159)
Supplement: Figure 1—figure supplement 1—source data 3. [file elife-83159-fig1-figsupp1-data3.zip]

Archive with 13 entries (9 files):
- Figure 1-figure supplement 1-source data 3.jpg
- IP UBIQUITIN Figure 1-figure supplement 1- source data 3/
- IP UBIQUITIN Figure 1-figure supplement 1- source data 3/Versteeg 2022-12-15 14h24m07s 200.000s(Chemiluminescence).jpg
- IP UBIQUITIN Figure 1-figure supplement 1- source data 3/Versteeg 2022-12-15 14h24m07s 200.000s(Chemiluminescence).scn
- WCE UBIQUITIN  Figure 1-figure supplement 1- source data 3/
- WCE UBIQUITIN  Figure 1-figure supplement 1- source data 3/Versteeg 2022-12-15 10h08m45s 15.263s(Chemiluminescence).jpg
- WCE UBIQUITIN  Figure 1-figure supplement 1- source data 3/Versteeg 2022-12-15 10h08m45s 15.263s.scn
- WCE VINCULIN  Figure 1-figure supplement 1- source data 3/
- WCE VINCULIN  Figure 1-figure supplement 1- source data 3/Versteeg 2022-12-21 12h06m25s 5.032s right order.scn
- WCE VINCULIN  Figure 1-figure supplement 1- source data 3/Versteeg 2022-12-21 12h06m25s 5.032s right order.tif
- WCE+IP TTP Figure 1-figure supplement 1- source data 3/
- WCE+IP TTP Figure 1-figure supplement 1- source data 3/Versteeg 2022-12-16 08h48m46s 5.142s(Chemiluminescence).jpg
- WCE+IP TTP Figure 1-figure supplement 1- source data 3/Versteeg 2022-12-16 08h48m46s 5.142s.scn
