# Supplementary material for: HUWE1 controls tristetraprolin proteasomal degradation by regulating its phosphorylation
Source: eLife. 2023 Mar 24;12:e83159. doi: 10.7554/eLife.83159 (PMC10038661; doi:10.7554/eLife.83159)
Supplement: Figure 1—figure supplement 1—source data 4. [file elife-83159-fig1-figsupp1-data4.zip]

Archive with 31 entries (25 files):
- ACTIN KtoR Figure 1-figure supplement 1-source data 4/
- ACTIN KtoR Figure 1-figure supplement 1-source data 4/Versteeg 2022-12-22 11h17m56s 42.030s(Chemiluminescence).jpg
- ACTIN KtoR Figure 1-figure supplement 1-source data 4/Versteeg 2022-12-22 11h17m56s 42.030s(Chemiluminescence).raw16.tif
- ACTIN KtoR Figure 1-figure supplement 1-source data 4/Versteeg 2022-12-22 11h17m56s 42.030s(Chemiluminescence).tif
- ACTIN KtoR Figure 1-figure supplement 1-source data 4/Versteeg 2022-12-22 11h17m56s 42.030s.scn
- ACTIN wtTTP Figure 1-figure supplement 1-source data 4/
- ACTIN wtTTP Figure 1-figure supplement 1-source data 4/Versteeg 2022-12-22 11h25m18s 119.987s(Chemiluminescence).jpg
- ACTIN wtTTP Figure 1-figure supplement 1-source data 4/Versteeg 2022-12-22 11h25m18s 119.987s(Chemiluminescence).raw16.tif
- ACTIN wtTTP Figure 1-figure supplement 1-source data 4/Versteeg 2022-12-22 11h25m18s 119.987s(Chemiluminescence).tif
- ACTIN wtTTP Figure 1-figure supplement 1-source data 4/Versteeg 2022-12-22 11h25m18s 119.987s.scn
- Figure 1-figure supplement 1-source data 4.jpg
- HA KtoR Figure 1-figure supplement 1-source data 4/
- HA KtoR Figure 1-figure supplement 1-source data 4/Versteeg 2022-12-21 11h10m58s 57.927s(Chemiluminescence).jpg
- HA KtoR Figure 1-figure supplement 1-source data 4/Versteeg 2022-12-21 11h10m58s 57.927s(Chemiluminescence).raw16.tif
- HA KtoR Figure 1-figure supplement 1-source data 4/Versteeg 2022-12-21 11h10m58s 57.927s(Chemiluminescence).tif
- HA KtoR Figure 1-figure supplement 1-source data 4/Versteeg 2022-12-21 11h10m58s 57.927s.scn
- HA wtTTP Figure 1-figure supplement 1-source data 4/
- HA wtTTP Figure 1-figure supplement 1-source data 4/Versteeg 2022-12-21 11h54m08s 5.032s(Chemiluminescence).jpg
- HA wtTTP Figure 1-figure supplement 1-source data 4/Versteeg 2022-12-21 11h54m08s 5.032s(Chemiluminescence).raw16.tif
- HA wtTTP Figure 1-figure supplement 1-source data 4/Versteeg 2022-12-21 11h54m08s 5.032s(Chemiluminescence).tif
- HA wtTTP Figure 1-figure supplement 1-source data 4/Versteeg 2022-12-21 11h54m08s 5.032s.scn
- myc-mCherry KtoR Figure 1-figure supplement 1-source data 4/
- myc-mCherry KtoR Figure 1-figure supplement 1-source data 4/Versteeg 2022-12-21 14h58m03s 51.008s(Chemiluminescence).jpg
- myc-mCherry KtoR Figure 1-figure supplement 1-source data 4/Versteeg 2022-12-21 14h58m03s 51.008s(Chemiluminescence).raw16.tif
- myc-mCherry KtoR Figure 1-figure supplement 1-source data 4/Versteeg 2022-12-21 14h58m03s 51.008s(Chemiluminescence).tif
- myc-mCherry KtoR Figure 1-figure supplement 1-source data 4/Versteeg 2022-12-21 14h58m03s 51.008s.scn
- myc-mCherry wtTTP Figure 1-figure supplement 1-source data 4/
- myc-mCherry wtTTP Figure 1-figure supplement 1-source data 4/Versteeg 2022-12-21 15h06m47s 106.928s(Chemiluminescence).jpg
- myc-mCherry wtTTP Figure 1-figure supplement 1-source data 4/Versteeg 2022-12-21 15h06m47s 106.928s(Chemiluminescence).raw16.tif
- myc-mCherry wtTTP Figure 1-figure supplement 1-source data 4/Versteeg 2022-12-21 15h06m47s 106.928s(Chemiluminescence).tif
- myc-mCherry wtTTP Figure 1-figure supplement 1-source data 4/Versteeg 2022-12-21 15h06m47s 106.928s.scn
