# Supplementary material for: HUWE1 controls tristetraprolin proteasomal degradation by regulating its phosphorylation
Source: eLife. 2023 Mar 24;12:e83159. doi: 10.7554/eLife.83159 (PMC10038661; doi:10.7554/eLife.83159)
Supplement: Figure 1—figure supplement 1—source data 5. [file elife-83159-fig1-figsupp1-data5.zip]

Archive with 11 entries (9 files):
- Figure 1-figure supplement 1-source data 5.jpg
- HA-TTP Figure 1-figure supplement 1-source data 5/
- HA-TTP Figure 1-figure supplement 1-source data 5/Versteeg 2023-01-18 12h51m22s 7.102s(Chemiluminescence).jpg
- HA-TTP Figure 1-figure supplement 1-source data 5/Versteeg 2023-01-18 12h51m22s 7.102s(Chemiluminescence).raw16.tif
- HA-TTP Figure 1-figure supplement 1-source data 5/Versteeg 2023-01-18 12h51m22s 7.102s(Chemiluminescence).tif
- HA-TTP Figure 1-figure supplement 1-source data 5/Versteeg 2023-01-18 12h51m22s 7.102s.scn
- myc-mCherry Figure 1-figure supplement 1-source data 5/
- myc-mCherry Figure 1-figure supplement 1-source data 5/Versteeg 2023-01-19 13h33m25s 1.000s(Chemiluminescence).jpg
- myc-mCherry Figure 1-figure supplement 1-source data 5/Versteeg 2023-01-19 13h33m25s 1.000s(Chemiluminescence).raw16.tif
- myc-mCherry Figure 1-figure supplement 1-source data 5/Versteeg 2023-01-19 13h33m25s 1.000s(Chemiluminescence).tif
- myc-mCherry Figure 1-figure supplement 1-source data 5/Versteeg 2023-01-19 13h33m25s 1.000s.scn
