# Supplementary material for: HUWE1 controls tristetraprolin proteasomal degradation by regulating its phosphorylation
Source: eLife. 2023 Mar 24;12:e83159. doi: 10.7554/eLife.83159 (PMC10038661; doi:10.7554/eLife.83159)
Supplement: Figure 1—figure supplement 1—source data 6. [file elife-83159-fig1-figsupp1-data6.zip]

Archive with 36 entries (29 files):
- ACTIN WCE K48 and K63 Figure 1-figure supplement 1-source data 6/
- ACTIN WCE K48 and K63 Figure 1-figure supplement 1-source data 6/Versteeg 2023-02-03 10h30m08s 94.780s(Chemiluminescence).jpg
- ACTIN WCE K48 and K63 Figure 1-figure supplement 1-source data 6/Versteeg 2023-02-03 10h30m08s 94.780s(Chemiluminescence).raw16.tif
- ACTIN WCE K48 and K63 Figure 1-figure supplement 1-source data 6/Versteeg 2023-02-03 10h30m08s 94.780s(Chemiluminescence).tif
- ACTIN WCE K48 and K63 Figure 1-figure supplement 1-source data 6/Versteeg 2023-02-03 10h30m08s 94.780s.scn
- Figure 1-figure supplement 1-source data 6.jpg
- IP K48 Figure 1-figure supplement 1-source data 6/
- IP K48 Figure 1-figure supplement 1-source data 6/Versteeg 2023-02-01 10h18m59s 155.650s(Chemiluminescence).jpg
- IP K48 Figure 1-figure supplement 1-source data 6/Versteeg 2023-02-01 10h18m59s 155.650s(Chemiluminescence).raw16.tif
- IP K48 Figure 1-figure supplement 1-source data 6/Versteeg 2023-02-01 10h18m59s 155.650s(Chemiluminescence).tif
- IP K48 Figure 1-figure supplement 1-source data 6/Versteeg 2023-02-01 10h18m59s 155.650s.scn
- IP K63 Figure 1-figure supplement 1-source data 6/
- IP K63 Figure 1-figure supplement 1-source data 6/Versteeg 2023-02-01 10h45m15s 82.840s(Chemiluminescence).jpg
- IP K63 Figure 1-figure supplement 1-source data 6/Versteeg 2023-02-01 10h45m15s 82.840s(Chemiluminescence).raw16.tif
- IP K63 Figure 1-figure supplement 1-source data 6/Versteeg 2023-02-01 10h45m15s 82.840s(Chemiluminescence).tif
- IP K63 Figure 1-figure supplement 1-source data 6/Versteeg 2023-02-01 10h45m15s 82.840s.scn
- K63 in vitro  Figure 1-figure supplement 1-source data 6/
- K63 in vitro  Figure 1-figure supplement 1-source data 6/Versteeg 2023-02-01 10h25m52s 62.860s(Chemiluminescence).jpg
- K63 in vitro  Figure 1-figure supplement 1-source data 6/Versteeg 2023-02-01 10h25m52s 62.860s(Chemiluminescence).raw16.tif
- K63 in vitro  Figure 1-figure supplement 1-source data 6/Versteeg 2023-02-01 10h25m52s 62.860s(Chemiluminescence).tif
- K63 in vitro  Figure 1-figure supplement 1-source data 6/Versteeg 2023-02-01 10h25m52s 62.860s.scn
- WCE K48 and K48 in vitro Figure 1-figure supplement 1-source data 6/
- WCE K48 and K48 in vitro Figure 1-figure supplement 1-source data 6/Versteeg 2023-02-01 10h06m31s 83.480s(Chemiluminescence).jpg
- WCE K48 and K48 in vitro Figure 1-figure supplement 1-source data 6/Versteeg 2023-02-01 10h06m31s 83.480s(Chemiluminescence).raw16.tif
- WCE K48 and K48 in vitro Figure 1-figure supplement 1-source data 6/Versteeg 2023-02-01 10h06m31s 83.480s(Chemiluminescence).tif
- WCE K48 and K48 in vitro Figure 1-figure supplement 1-source data 6/Versteeg 2023-02-01 10h06m31s 83.480s.scn
- WCE K63 Figure 1-figure supplement 1-source data 6/
- WCE K63 Figure 1-figure supplement 1-source data 6/Versteeg 2023-02-01 10h39m15s 93.790s(Chemiluminescence).jpg
- WCE K63 Figure 1-figure supplement 1-source data 6/Versteeg 2023-02-01 10h39m15s 93.790s(Chemiluminescence).raw16.tif
- WCE K63 Figure 1-figure supplement 1-source data 6/Versteeg 2023-02-01 10h39m15s 93.790s(Chemiluminescence).tif
- WCE K63 Figure 1-figure supplement 1-source data 6/Versteeg 2023-02-01 10h39m15s 93.790s.scn
- WCE+IP TTP K48 and K63 Figure 1-figure supplement 1-source data 6/
- WCE+IP TTP K48 and K63 Figure 1-figure supplement 1-source data 6/Versteeg 2023-02-02 15h53m41s 37.470s(Chemiluminescence).jpg
- WCE+IP TTP K48 and K63 Figure 1-figure supplement 1-source data 6/Versteeg 2023-02-02 15h53m41s 37.470s(Chemiluminescence).raw16.tif
- WCE+IP TTP K48 and K63 Figure 1-figure supplement 1-source data 6/Versteeg 2023-02-02 15h53m41s 37.470s(Chemiluminescence).tif
- WCE+IP TTP K48 and K63 Figure 1-figure supplement 1-source data 6/Versteeg 2023-02-02 15h53m41s 37.470s.scn
