# Supplementary material for: HUWE1 controls tristetraprolin proteasomal degradation by regulating its phosphorylation
Source: eLife. 2023 Mar 24;12:e83159. doi: 10.7554/eLife.83159 (PMC10038661; doi:10.7554/eLife.83159)
Supplement: Figure 1—figure supplement 1—source data 7. [file elife-83159-fig1-figsupp1-data7.zip]

Archive with 21 entries (17 files):
- ACTIN Figure 1-figure supplement 1-source data 7/
- ACTIN Figure 1-figure supplement 1-source data 7/Versteeg 2021-08-02 11h16m41s 15.000s(Chemiluminescence).jpg
- ACTIN Figure 1-figure supplement 1-source data 7/Versteeg 2021-08-02 11h16m41s 15.000s(Chemiluminescence).raw16.tif
- ACTIN Figure 1-figure supplement 1-source data 7/Versteeg 2021-08-02 11h16m41s 15.000s(Chemiluminescence).tif
- ACTIN Figure 1-figure supplement 1-source data 7/Versteeg 2021-08-02 11h16m41s 15.000s.scn
- Figure 1-figure supplement 1-source data 7.jpg
- GIGYF1 Figure 1-figure supplement 1-source data 7/
- GIGYF1 Figure 1-figure supplement 1-source data 7/Versteeg 2021-07-27 14h02m14s 12.000s(Chemiluminescence).jpg
- GIGYF1 Figure 1-figure supplement 1-source data 7/Versteeg 2021-07-27 14h02m14s 12.000s(Chemiluminescence).raw16.tif
- GIGYF1 Figure 1-figure supplement 1-source data 7/Versteeg 2021-07-27 14h02m14s 12.000s(Chemiluminescence).tif
- GIGYF1 Figure 1-figure supplement 1-source data 7/Versteeg 2021-07-27 14h02m14s 12.000s.scn
- HUWE1 Figure 1-figure supplement 1-source data 7/
- HUWE1 Figure 1-figure supplement 1-source data 7/Versteeg 2021-07-28 14h48m00s 13.204s(Chemiluminescence).jpg
- HUWE1 Figure 1-figure supplement 1-source data 7/Versteeg 2021-07-28 14h48m00s 13.204s(Chemiluminescence).raw16.tif
- HUWE1 Figure 1-figure supplement 1-source data 7/Versteeg 2021-07-28 14h48m00s 13.204s(Chemiluminescence).tif
- HUWE1 Figure 1-figure supplement 1-source data 7/Versteeg 2021-07-28 14h48m00s 13.204s.scn
- TTP Figure 1-figure supplement 1-source data 7/
- TTP Figure 1-figure supplement 1-source data 7/Versteeg 2021-07-25 17h16m25s 16.201s(Chemiluminescence).jpg
- TTP Figure 1-figure supplement 1-source data 7/Versteeg 2021-07-25 17h16m25s 16.201s(Chemiluminescence).raw16.tif
- TTP Figure 1-figure supplement 1-source data 7/Versteeg 2021-07-25 17h16m25s 16.201s(Chemiluminescence).tif
- TTP Figure 1-figure supplement 1-source data 7/Versteeg 2021-07-25 17h16m25s 16.201s.scn
