# Supplementary material for: HUWE1 controls tristetraprolin proteasomal degradation by regulating its phosphorylation
Source: eLife. 2023 Mar 24;12:e83159. doi: 10.7554/eLife.83159 (PMC10038661; doi:10.7554/eLife.83159)
Supplement: Figure 1—figure supplement 1—source data 8. [file elife-83159-fig1-figsupp1-data8.zip]

Archive with 2 entries (1 files):
- Figure 1-figure supplement 1-source data 8/
- Figure 1-figure supplement 1-source data 8/Figure 1-figure supplement 1-source data 8.xlsx
