# Supplementary material for: HUWE1 controls tristetraprolin proteasomal degradation by regulating its phosphorylation
Source: eLife. 2023 Mar 24;12:e83159. doi: 10.7554/eLife.83159 (PMC10038661; doi:10.7554/eLife.83159)
Supplement: Figure 2—source data 1. [file elife-83159-fig2-data1.zip]

Archive with 26 entries (21 files):
- Figure 2-source data 1/ACTIN Figure 2-source data 1/
- Figure 2-source data 1/ACTIN Figure 2-source data 1/Versteeg 2021-04-02 14h01m10s 30.000s(Chemiluminescence).jpg
- Figure 2-source data 1/ACTIN Figure 2-source data 1/Versteeg 2021-04-02 14h01m10s 30.000s(Chemiluminescence).raw16.tif
- Figure 2-source data 1/ACTIN Figure 2-source data 1/Versteeg 2021-04-02 14h01m10s 30.000s(Chemiluminescence).tif
- Figure 2-source data 1/ACTIN Figure 2-source data 1/Versteeg 2021-04-02 14h01m10s 30.000s.scn
- Figure 2-source data 1/Figure 2-source data 1.jpg
- Figure 2-source data 1/HUWE1 Figure 2-source data 1/
- Figure 2-source data 1/HUWE1 Figure 2-source data 1/Run 2021-04-14 13h17m53s 60.000s(Chemiluminescence).jpg
- Figure 2-source data 1/HUWE1 Figure 2-source data 1/Run 2021-04-14 13h17m53s 60.000s(Chemiluminescence).raw16.tif
- Figure 2-source data 1/HUWE1 Figure 2-source data 1/Run 2021-04-14 13h17m53s 60.000s(Chemiluminescence).tif
- Figure 2-source data 1/HUWE1 Figure 2-source data 1/Run 2021-04-14 13h17m53s 60.000s.scn
- Figure 2-source data 1/mCherry-TTP Figure 2-source data 1/
- Figure 2-source data 1/mCherry-TTP Figure 2-source data 1/Versteeg 2021-04-02 11h49m07s 171.856s(Chemiluminescence).jpg
- Figure 2-source data 1/mCherry-TTP Figure 2-source data 1/Versteeg 2021-04-02 11h49m07s 171.856s(Chemiluminescence).raw16.tif
- Figure 2-source data 1/mCherry-TTP Figure 2-source data 1/Versteeg 2021-04-02 11h49m07s 171.856s(Chemiluminescence).tif
- Figure 2-source data 1/mCherry-TTP Figure 2-source data 1/Versteeg 2021-04-02 11h49m07s 171.856s.scn
- Figure 2-source data 1/TTP Figure 2-source data 1/
- Figure 2-source data 1/TTP Figure 2-source data 1/Versteeg 2021-04-02 12h07m35s 300.000s(Chemiluminescence).jpg
- Figure 2-source data 1/TTP Figure 2-source data 1/Versteeg 2021-04-02 12h07m35s 300.000s(Chemiluminescence).raw16.tif
- Figure 2-source data 1/TTP Figure 2-source data 1/Versteeg 2021-04-02 12h07m35s 300.000s(Chemiluminescence).tif
- Figure 2-source data 1/TTP Figure 2-source data 1/Versteeg 2021-04-02 12h07m35s 300.000s.scn
- Figure 2-source data 1/VINCULIN Figure 2-source data 1/
- Figure 2-source data 1/VINCULIN Figure 2-source data 1/Versteeg 2021-04-16 12h51m17s 15.568s(Chemiluminescence).jpg
- Figure 2-source data 1/VINCULIN Figure 2-source data 1/Versteeg 2021-04-16 12h51m17s 15.568s(Chemiluminescence).raw16.tif
- Figure 2-source data 1/VINCULIN Figure 2-source data 1/Versteeg 2021-04-16 12h51m17s 15.568s(Chemiluminescence).tif
- Figure 2-source data 1/VINCULIN Figure 2-source data 1/Versteeg 2021-04-16 12h51m17s 15.568s.scn
