# Supplementary material for: HUWE1 controls tristetraprolin proteasomal degradation by regulating its phosphorylation
Source: eLife. 2023 Mar 24;12:e83159. doi: 10.7554/eLife.83159 (PMC10038661; doi:10.7554/eLife.83159)
Supplement: Figure 2—source data 2. [file elife-83159-fig2-data2.zip]

Archive with 18 entries (15 files):
- Figure 2-source data 2/Figure 2-source data 2.jpg
- Figure 2-source data 2/HUWE1 Figure 2-source data 2/
- Figure 2-source data 2/HUWE1 Figure 2-source data 2/Versteeg 2021-10-19 13h48m22s 95.170s(Chemiluminescence) modified.tif
- Figure 2-source data 2/HUWE1 Figure 2-source data 2/Versteeg 2021-10-19 13h48m22s 95.170s(Chemiluminescence).jpg
- Figure 2-source data 2/HUWE1 Figure 2-source data 2/Versteeg 2021-10-19 13h48m22s 95.170s(Chemiluminescence).psd
- Figure 2-source data 2/HUWE1 Figure 2-source data 2/Versteeg 2021-10-19 13h48m22s 95.170s(Chemiluminescence).raw16.tif
- Figure 2-source data 2/HUWE1 Figure 2-source data 2/Versteeg 2021-10-19 13h48m22s 95.170s(Chemiluminescence).tif
- Figure 2-source data 2/HUWE1 Figure 2-source data 2/Versteeg 2021-10-19 13h48m22s 95.170s.scn
- Figure 2-source data 2/TTP Figure 2-source data 2/
- Figure 2-source data 2/TTP Figure 2-source data 2/Versteeg 2021-10-15 11h20m05s 228.940s(Chemiluminescence).jpg
- Figure 2-source data 2/TTP Figure 2-source data 2/Versteeg 2021-10-15 11h20m05s 228.940s(Chemiluminescence).raw16.tif
- Figure 2-source data 2/TTP Figure 2-source data 2/Versteeg 2021-10-15 11h20m05s 228.940s(Chemiluminescence).tif
- Figure 2-source data 2/TTP Figure 2-source data 2/Versteeg 2021-10-15 11h20m05s 228.940s.scn
- Figure 2-source data 2/VINCULIN Figure 2-source data 2/
- Figure 2-source data 2/VINCULIN Figure 2-source data 2/Versteeg 2021-10-19 16h49m06s 7.750s(Chemiluminescence).jpg
- Figure 2-source data 2/VINCULIN Figure 2-source data 2/Versteeg 2021-10-19 16h49m06s 7.750s(Chemiluminescence).raw16.tif
- Figure 2-source data 2/VINCULIN Figure 2-source data 2/Versteeg 2021-10-19 16h49m06s 7.750s(Chemiluminescence).tif
- Figure 2-source data 2/VINCULIN Figure 2-source data 2/Versteeg 2021-10-19 16h49m06s 7.750s.scn
