# Supplementary material for: HUWE1 controls tristetraprolin proteasomal degradation by regulating its phosphorylation
Source: eLife. 2023 Mar 24;12:e83159. doi: 10.7554/eLife.83159 (PMC10038661; doi:10.7554/eLife.83159)
Supplement: Figure 2—source data 3. [file elife-83159-fig2-data3.zip]

Archive with 9 entries (9 files):
- ACTIN Figure 2-source data 3/Versteeg 2023-01-27 17h00m01s 5.524s(Chemiluminescence).jpg
- ACTIN Figure 2-source data 3/Versteeg 2023-01-27 17h00m01s 5.524s(Chemiluminescence).raw16.tif
- ACTIN Figure 2-source data 3/Versteeg 2023-01-27 17h00m01s 5.524s(Chemiluminescence).tif
- ACTIN Figure 2-source data 3/Versteeg 2023-01-27 17h00m01s 5.524s.scn
- Figure 2-source data 3.jpg
- TTP Figure 2-source data 3/Versteeg 2023-01-26 11h53m37s 2.508s.scn
- TTP Figure 2-source data 3/Versteeg 2023-01-26 11h53m39s 4.016s(Chemiluminescence).jpg
- TTP Figure 2-source data 3/Versteeg 2023-01-26 11h53m39s 4.016s(Chemiluminescence).raw16.tif
- TTP Figure 2-source data 3/Versteeg 2023-01-26 11h53m39s 4.016s(Chemiluminescence).tif
