# Supplementary material for: HUWE1 controls tristetraprolin proteasomal degradation by regulating its phosphorylation
Source: eLife. 2023 Mar 24;12:e83159. doi: 10.7554/eLife.83159 (PMC10038661; doi:10.7554/eLife.83159)
Supplement: Figure 2—figure supplement 1—source data 1. [file elife-83159-fig2-figsupp1-data1.zip]

Archive with 15 entries (12 files):
- ACTIN Figure 2-figure supplement 1-source data 1/
- ACTIN Figure 2-figure supplement 1-source data 1/Versteeg 2021-05-03 14h07m04s 7.555s(Chemiluminescence).jpg
- ACTIN Figure 2-figure supplement 1-source data 1/Versteeg 2021-05-03 14h07m04s 7.555s(Chemiluminescence).raw16.tif
- ACTIN Figure 2-figure supplement 1-source data 1/Versteeg 2021-05-03 14h07m04s 7.555s(Chemiluminescence).tif
- ACTIN Figure 2-figure supplement 1-source data 1/Versteeg 2021-05-03 14h07m04s 7.555s.scn
- Figure 2-figure supplement 1-source data 1.jpg
- IkBa Figure 2-figure supplement 1-source data 1/
- IkBa Figure 2-figure supplement 1-source data 1/Versteeg 2021-05-03 11h45m16s 123.100s(Chemiluminescence).jpg
- IkBa Figure 2-figure supplement 1-source data 1/Versteeg 2021-05-03 11h45m16s 123.100s(Chemiluminescence).raw16.tif
- IkBa Figure 2-figure supplement 1-source data 1/Versteeg 2021-05-03 11h45m16s 123.100s(Chemiluminescence).tif
- IkBa Figure 2-figure supplement 1-source data 1/Versteeg 2021-05-03 11h45m16s 123.100s.scn
- p-IkBa Figure 2-figure supplement 1-source data 1/
- p-IkBa Figure 2-figure supplement 1-source data 1/Versteeg 2021-05-02 15h12m07s 199.992s(Chemiluminescence).jpg
- p-IkBa Figure 2-figure supplement 1-source data 1/Versteeg 2021-05-02 15h12m07s 199.992s(Chemiluminescence).raw16.tif
- p-IkBa Figure 2-figure supplement 1-source data 1/Versteeg 2021-05-02 15h12m07s 199.992s.scn
