# Supplementary material for: HUWE1 controls tristetraprolin proteasomal degradation by regulating its phosphorylation
Source: eLife. 2023 Mar 24;12:e83159. doi: 10.7554/eLife.83159 (PMC10038661; doi:10.7554/eLife.83159)
Supplement: Figure 2—figure supplement 1—source data 2. [file elife-83159-fig2-figsupp1-data2.zip]

Archive with 21 entries (17 files):
- Figure 2-figure supplement 1-source data 2.jpg
- HUWE1 Figure 2-figure supplement 1-source data 2/
- HUWE1 Figure 2-figure supplement 1-source data 2/Versteeg 2021-10-06 09h48m39s 21.150s(Chemiluminescence).jpg
- HUWE1 Figure 2-figure supplement 1-source data 2/Versteeg 2021-10-06 09h48m39s 21.150s(Chemiluminescence).raw16.tif
- HUWE1 Figure 2-figure supplement 1-source data 2/Versteeg 2021-10-06 09h48m39s 21.150s(Chemiluminescence).tif
- HUWE1 Figure 2-figure supplement 1-source data 2/Versteeg 2021-10-06 09h48m39s 21.150s.scn
- TTP long exp Figure 2-figure supplement 1-source data 2/
- TTP long exp Figure 2-figure supplement 1-source data 2/Versteeg 2021-09-24 09h14m38s 204.550s(Chemiluminescence).jpg
- TTP long exp Figure 2-figure supplement 1-source data 2/Versteeg 2021-09-24 09h14m38s 204.550s(Chemiluminescence).raw16.tif
- TTP long exp Figure 2-figure supplement 1-source data 2/Versteeg 2021-09-24 09h14m38s 204.550s(Chemiluminescence).tif
- TTP long exp Figure 2-figure supplement 1-source data 2/Versteeg 2021-09-24 09h14m38s 204.550s.scn
- TTP short exp Figure 2-figure supplement 1-source data 2/
- TTP short exp Figure 2-figure supplement 1-source data 2/Versteeg 2021-09-23 16h37m47s 70.460s(Chemiluminescence).jpg
- TTP short exp Figure 2-figure supplement 1-source data 2/Versteeg 2021-09-23 16h37m47s 70.460s(Chemiluminescence).raw16.tif
- TTP short exp Figure 2-figure supplement 1-source data 2/Versteeg 2021-09-23 16h37m47s 70.460s(Chemiluminescence).tif
- TTP short exp Figure 2-figure supplement 1-source data 2/Versteeg 2021-09-23 16h37m47s 70.460s.scn
- VINCULIN Figure 2-figure supplement 1-source data 2/
- VINCULIN Figure 2-figure supplement 1-source data 2/Versteeg 2021-09-28 17h44m49s 7.102s(Chemiluminescence).jpg
- VINCULIN Figure 2-figure supplement 1-source data 2/Versteeg 2021-09-28 17h44m49s 7.102s(Chemiluminescence).raw16.tif
- VINCULIN Figure 2-figure supplement 1-source data 2/Versteeg 2021-09-28 17h44m49s 7.102s(Chemiluminescence).tif
- VINCULIN Figure 2-figure supplement 1-source data 2/Versteeg 2021-09-28 17h44m49s 7.102s.scn
