# Supplementary material for: HUWE1 controls tristetraprolin proteasomal degradation by regulating its phosphorylation
Source: eLife. 2023 Mar 24;12:e83159. doi: 10.7554/eLife.83159 (PMC10038661; doi:10.7554/eLife.83159)
Supplement: Figure 2—figure supplement 1—source data 3. [file elife-83159-fig2-figsupp1-data3.zip]

Archive with 16 entries (13 files):
- ACTIN Figure 2-figure supplement 1- source data 3/
- ACTIN Figure 2-figure supplement 1- source data 3/Versteeg 2021-08-13 18h02m26s 5.103s(Chemiluminescence).jpg
- ACTIN Figure 2-figure supplement 1- source data 3/Versteeg 2021-08-13 18h02m26s 5.103s(Chemiluminescence).raw16.tif
- ACTIN Figure 2-figure supplement 1- source data 3/Versteeg 2021-08-13 18h02m26s 5.103s(Chemiluminescence).tif
- ACTIN Figure 2-figure supplement 1- source data 3/Versteeg 2021-08-13 18h02m26s 5.103s.scn
- Figure 2-figure supplement 1- source data 3.jpg
- HA-TTP long exp Figure 2-figure supplement 1- source data 3/
- HA-TTP long exp Figure 2-figure supplement 1- source data 3/Versteeg 2021-08-13 11h24m21s 299.983s(Chemiluminescence).jpg
- HA-TTP long exp Figure 2-figure supplement 1- source data 3/Versteeg 2021-08-13 11h24m21s 299.983s(Chemiluminescence).raw16.tif
- HA-TTP long exp Figure 2-figure supplement 1- source data 3/Versteeg 2021-08-13 11h24m21s 299.983s(Chemiluminescence).tif
- HA-TTP long exp Figure 2-figure supplement 1- source data 3/Versteeg 2021-08-13 11h24m21s 299.983s.scn
- HA-TTP short exp Figure 2-figure supplement 1- source data 3/
- HA-TTP short exp Figure 2-figure supplement 1- source data 3/Versteeg 2021-08-13 11h21m15s 123.097s(Chemiluminescence).jpg
- HA-TTP short exp Figure 2-figure supplement 1- source data 3/Versteeg 2021-08-13 11h21m15s 123.097s(Chemiluminescence).raw16.tif
- HA-TTP short exp Figure 2-figure supplement 1- source data 3/Versteeg 2021-08-13 11h21m15s 123.097s(Chemiluminescence).tif
- HA-TTP short exp Figure 2-figure supplement 1- source data 3/Versteeg 2021-08-13 11h21m15s 123.097s.scn
