# Supplementary material for: HUWE1 controls tristetraprolin proteasomal degradation by regulating its phosphorylation
Source: eLife. 2023 Mar 24;12:e83159. doi: 10.7554/eLife.83159 (PMC10038661; doi:10.7554/eLife.83159)
Supplement: Figure 4—source data 1. [file elife-83159-fig4-data1.zip]

Archive with 21 entries (17 files):
- Figure 4-source data 1/ACTIN Figure 4-source data 1/
- Figure 4-source data 1/ACTIN Figure 4-source data 1/Versteeg 2021-08-10 14h42m35s 34.654s(Chemiluminescence).jpg
- Figure 4-source data 1/ACTIN Figure 4-source data 1/Versteeg 2021-08-10 14h42m35s 34.654s(Chemiluminescence).raw16.tif
- Figure 4-source data 1/ACTIN Figure 4-source data 1/Versteeg 2021-08-10 14h42m35s 34.654s(Chemiluminescence).tif
- Figure 4-source data 1/ACTIN Figure 4-source data 1/Versteeg 2021-08-10 14h42m35s 34.654s.scn
- Figure 4-source data 1/Figure 4-source data 1.jpg
- Figure 4-source data 1/p38 Figure 4-source data 1/
- Figure 4-source data 1/p38 Figure 4-source data 1/Versteeg 2021-08-04 15h39m34s 299.990s(Chemiluminescence).jpg
- Figure 4-source data 1/p38 Figure 4-source data 1/Versteeg 2021-08-04 15h39m34s 299.990s(Chemiluminescence).raw16.tif
- Figure 4-source data 1/p38 Figure 4-source data 1/Versteeg 2021-08-04 15h39m34s 299.990s(Chemiluminescence).tif
- Figure 4-source data 1/p38 Figure 4-source data 1/Versteeg 2021-08-04 15h39m34s 299.990s.scn
- Figure 4-source data 1/p-p38 Figure 4-source data 1/
- Figure 4-source data 1/p-p38 Figure 4-source data 1/Versteeg 2021-07-30 14h38m25s 67.240s(Chemiluminescence).jpg
- Figure 4-source data 1/p-p38 Figure 4-source data 1/Versteeg 2021-07-30 14h38m25s 67.240s(Chemiluminescence).raw16.tif
- Figure 4-source data 1/p-p38 Figure 4-source data 1/Versteeg 2021-07-30 14h38m25s 67.240s(Chemiluminescence).tif
- Figure 4-source data 1/p-p38 Figure 4-source data 1/Versteeg 2021-07-30 14h38m25s 67.240s.scn
- Figure 4-source data 1/TTP Figure 4-source data 1/
- Figure 4-source data 1/TTP Figure 4-source data 1/Versteeg 2021-07-29 15h32m56s 20.000s(Chemiluminescence).jpg
- Figure 4-source data 1/TTP Figure 4-source data 1/Versteeg 2021-07-29 15h32m56s 20.000s(Chemiluminescence).raw16.tif
- Figure 4-source data 1/TTP Figure 4-source data 1/Versteeg 2021-07-29 15h32m56s 20.000s(Chemiluminescence).tif
- Figure 4-source data 1/TTP Figure 4-source data 1/Versteeg 2021-07-29 15h32m56s 20.000s.scn
