# Supplementary material for: HUWE1 controls tristetraprolin proteasomal degradation by regulating its phosphorylation
Source: eLife. 2023 Mar 24;12:e83159. doi: 10.7554/eLife.83159 (PMC10038661; doi:10.7554/eLife.83159)
Supplement: Figure 4—source data 2. [file elife-83159-fig4-data2.zip]

Archive with 16 entries (13 files):
- Figure 4-source data 2/ACTIN Figure 4-source data 2/
- Figure 4-source data 2/ACTIN Figure 4-source data 2/Versteeg 2021-08-13 18h38m04s 5.103s(Chemiluminescence).jpg
- Figure 4-source data 2/ACTIN Figure 4-source data 2/Versteeg 2021-08-13 18h38m04s 5.103s(Chemiluminescence).raw16.tif
- Figure 4-source data 2/ACTIN Figure 4-source data 2/Versteeg 2021-08-13 18h38m04s 5.103s(Chemiluminescence).tif
- Figure 4-source data 2/ACTIN Figure 4-source data 2/Versteeg 2021-08-13 18h38m04s 5.103s.scn
- Figure 4-source data 2/Figure 4-source data 2.jpg
- Figure 4-source data 2/MK2 Figure 4-source data 2/
- Figure 4-source data 2/MK2 Figure 4-source data 2/Versteeg 2021-08-13 13h44m08s 7.102s(Chemiluminescence).jpg
- Figure 4-source data 2/MK2 Figure 4-source data 2/Versteeg 2021-08-13 13h44m08s 7.102s(Chemiluminescence).raw16.tif
- Figure 4-source data 2/MK2 Figure 4-source data 2/Versteeg 2021-08-13 13h44m08s 7.102s(Chemiluminescence).tif
- Figure 4-source data 2/MK2 Figure 4-source data 2/Versteeg 2021-08-13 13h44m08s 7.102s.scn
- Figure 4-source data 2/p-MK2 Figure 4-source data 2/
- Figure 4-source data 2/p-MK2 Figure 4-source data 2/Versteeg 2021-08-12 17h02m58s 132.924s(Chemiluminescence).jpg
- Figure 4-source data 2/p-MK2 Figure 4-source data 2/Versteeg 2021-08-12 17h02m58s 132.924s(Chemiluminescence).raw16.tif
- Figure 4-source data 2/p-MK2 Figure 4-source data 2/Versteeg 2021-08-12 17h02m58s 132.924s(Chemiluminescence).tif
- Figure 4-source data 2/p-MK2 Figure 4-source data 2/Versteeg 2021-08-12 17h02m58s 132.924s.scn
