# Supplementary material for: HUWE1 controls tristetraprolin proteasomal degradation by regulating its phosphorylation
Source: eLife. 2023 Mar 24;12:e83159. doi: 10.7554/eLife.83159 (PMC10038661; doi:10.7554/eLife.83159)
Supplement: Figure 4—source data 4. [file elife-83159-fig4-data4.zip]

Archive with 16 entries (13 files):
- Figure 4-source data 4/ACTIN Figure 4-source data 4/
- Figure 4-source data 4/ACTIN Figure 4-source data 4/Versteeg 2021-10-20 16h49m06s 11.170s(Chemiluminescence).jpg
- Figure 4-source data 4/ACTIN Figure 4-source data 4/Versteeg 2021-10-20 16h49m06s 11.170s(Chemiluminescence).raw16.tif
- Figure 4-source data 4/ACTIN Figure 4-source data 4/Versteeg 2021-10-20 16h49m06s 11.170s(Chemiluminescence).tif
- Figure 4-source data 4/ACTIN Figure 4-source data 4/Versteeg 2021-10-20 16h49m06s 11.170s.scn
- Figure 4-source data 4/Figure 4-source data 4.jpg
- Figure 4-source data 4/JNK Figure 4-source data 4/
- Figure 4-source data 4/JNK Figure 4-source data 4/Versteeg 2021-10-20 12h58m10s 30.000s(Chemiluminescence).jpg
- Figure 4-source data 4/JNK Figure 4-source data 4/Versteeg 2021-10-20 12h58m10s 30.000s(Chemiluminescence).raw16.tif
- Figure 4-source data 4/JNK Figure 4-source data 4/Versteeg 2021-10-20 12h58m10s 30.000s(Chemiluminescence).tif
- Figure 4-source data 4/JNK Figure 4-source data 4/Versteeg 2021-10-20 12h58m10s 30.000s.scn
- Figure 4-source data 4/p-JNK Figure 4-source data 4/
- Figure 4-source data 4/p-JNK Figure 4-source data 4/Versteeg 2021-08-13 14h42m12s 159.300s(Chemiluminescence).jpg
- Figure 4-source data 4/p-JNK Figure 4-source data 4/Versteeg 2021-08-13 14h42m12s 159.300s(Chemiluminescence).raw16.tif
- Figure 4-source data 4/p-JNK Figure 4-source data 4/Versteeg 2021-08-13 14h42m12s 159.300s(Chemiluminescence).tif
- Figure 4-source data 4/p-JNK Figure 4-source data 4/Versteeg 2021-08-13 14h42m12s 159.300s.scn
