# Supplementary material for: HUWE1 controls tristetraprolin proteasomal degradation by regulating its phosphorylation
Source: eLife. 2023 Mar 24;12:e83159. doi: 10.7554/eLife.83159 (PMC10038661; doi:10.7554/eLife.83159)
Supplement: Figure 4—source data 5. [file elife-83159-fig4-data5.zip]

Archive with 9 entries (9 files):
- Figure 4-source data 5.jpg
- TTP Figure 4-source data 5/Versteeg 2023-01-26 11h28m58s 13.033s(Chemiluminescence).jpg
- TTP Figure 4-source data 5/Versteeg 2023-01-26 11h28m58s 13.033s(Chemiluminescence).raw16.tif
- TTP Figure 4-source data 5/Versteeg 2023-01-26 11h28m58s 13.033s(Chemiluminescence).tif
- TTP Figure 4-source data 5/Versteeg 2023-01-26 11h28m58s 13.033s.scn
- Vinculin Figure 4-source data 5/Versteeg 2023-01-27 12h50m24s 4.016s(Chemiluminescence).jpg
- Vinculin Figure 4-source data 5/Versteeg 2023-01-27 12h50m24s 4.016s(Chemiluminescence).raw16.tif
- Vinculin Figure 4-source data 5/Versteeg 2023-01-27 12h50m24s 4.016s(Chemiluminescence).tif
- Vinculin Figure 4-source data 5/Versteeg 2023-01-27 12h50m24s 4.016s.scn
