# Supplementary material for: HUWE1 controls tristetraprolin proteasomal degradation by regulating its phosphorylation
Source: eLife. 2023 Mar 24;12:e83159. doi: 10.7554/eLife.83159 (PMC10038661; doi:10.7554/eLife.83159)
Supplement: Figure 4—figure supplement 1—source data 1. [file elife-83159-fig4-figsupp1-data1.zip]

Archive with 16 entries (13 files):
- ACTIN Figure 4-figure supplement 1-source data 1/
- ACTIN Figure 4-figure supplement 1-source data 1/Versteeg 2022-03-28 19h45m37s 4.024s(Chemiluminescence).jpg
- ACTIN Figure 4-figure supplement 1-source data 1/Versteeg 2022-03-28 19h45m37s 4.024s(Chemiluminescence).raw16.tif
- ACTIN Figure 4-figure supplement 1-source data 1/Versteeg 2022-03-28 19h45m37s 4.024s(Chemiluminescence).tif
- ACTIN Figure 4-figure supplement 1-source data 1/Versteeg 2022-03-28 19h45m37s 4.024s.scn
- Figure 4-figure supplement 1-source data 1.jpg
- p-p38 Figure 4-figure supplement 1-source data 1/
- p-p38 Figure 4-figure supplement 1-source data 1/Versteeg 2022-03-16 14h06m44s 16.201s(Chemiluminescence).jpg
- p-p38 Figure 4-figure supplement 1-source data 1/Versteeg 2022-03-16 14h06m44s 16.201s(Chemiluminescence).raw16.tif
- p-p38 Figure 4-figure supplement 1-source data 1/Versteeg 2022-03-16 14h06m44s 16.201s(Chemiluminescence).tif
- p-p38 Figure 4-figure supplement 1-source data 1/Versteeg 2022-03-16 14h06m44s 16.201s.scn
- p38 Figure 4-figure supplement 1-source data 1/
- p38 Figure 4-figure supplement 1-source data 1/Versteeg 2022-03-23 15h27m58s 11.134s(Chemiluminescence).jpg
- p38 Figure 4-figure supplement 1-source data 1/Versteeg 2022-03-23 15h27m58s 11.134s(Chemiluminescence).raw16.tif
- p38 Figure 4-figure supplement 1-source data 1/Versteeg 2022-03-23 15h27m58s 11.134s(Chemiluminescence).tif
- p38 Figure 4-figure supplement 1-source data 1/Versteeg 2022-03-23 15h27m58s 11.134s.scn
