# Supplementary material for: HUWE1 controls tristetraprolin proteasomal degradation by regulating its phosphorylation
Source: eLife. 2023 Mar 24;12:e83159. doi: 10.7554/eLife.83159 (PMC10038661; doi:10.7554/eLife.83159)
Supplement: Figure 4—figure supplement 1—source data 2. [file elife-83159-fig4-figsupp1-data2.zip]

Archive with 17 entries (14 files):
- ACTIN Figure 4-figure supplement 1-source data 2/
- ACTIN Figure 4-figure supplement 1-source data 2/Versteeg 2022-03-28 19h10m23s 13.204s(Chemiluminescence).jpg
- ACTIN Figure 4-figure supplement 1-source data 2/Versteeg 2022-03-28 19h10m23s 13.204s(Chemiluminescence).raw16.tif
- ACTIN Figure 4-figure supplement 1-source data 2/Versteeg 2022-03-28 19h10m23s 13.204s(Chemiluminescence).tif
- ACTIN Figure 4-figure supplement 1-source data 2/Versteeg 2022-03-28 19h10m23s 13.204s.scn
- Figure 4-figure supplement 1-source data 2.jpg
- MK2 Figure 4-figure supplement 1-source data 2/
- MK2 Figure 4-figure supplement 1-source data 2/Versteeg 2022-03-23 17h27m05s 11.134s(Chemiluminescence).jpg
- MK2 Figure 4-figure supplement 1-source data 2/Versteeg 2022-03-23 17h27m05s 11.134s(Chemiluminescence).raw16.tif
- MK2 Figure 4-figure supplement 1-source data 2/Versteeg 2022-03-23 17h27m05s 11.134s(Chemiluminescence).tif
- MK2 Figure 4-figure supplement 1-source data 2/Versteeg 2022-03-23 17h27m05s 11.134s.scn
- p-MK2 Figure 4-figure supplement 1-source data 2/
- p-MK2 Figure 4-figure supplement 1-source data 2/Versteeg 2022-03-16 14h44m42s 6.067s(Chemiluminescence).jpg
- p-MK2 Figure 4-figure supplement 1-source data 2/Versteeg 2022-03-16 14h44m42s 6.067s(Chemiluminescence).raw16.tif
- p-MK2 Figure 4-figure supplement 1-source data 2/Versteeg 2022-03-16 14h44m42s 6.067s(Chemiluminescence).tif
- p-MK2 Figure 4-figure supplement 1-source data 2/Versteeg 2022-03-16 14h44m42s 6.067s.scn
- Figure  5source data 1.zip
