# Supplementary material for: HUWE1 controls tristetraprolin proteasomal degradation by regulating its phosphorylation
Source: eLife. 2023 Mar 24;12:e83159. doi: 10.7554/eLife.83159 (PMC10038661; doi:10.7554/eLife.83159)
Supplement: Figure 4—figure supplement 1—source data 3. [file elife-83159-fig4-figsupp1-data3.zip]

Archive with 16 entries (13 files):
- ACTIN Figure 4-figure supplement 1-source data 3/
- ACTIN Figure 4-figure supplement 1-source data 3/Versteeg 2022-03-28 19h05m49s 7.102s(Chemiluminescence).jpg
- ACTIN Figure 4-figure supplement 1-source data 3/Versteeg 2022-03-28 19h05m49s 7.102s(Chemiluminescence).raw16.tif
- ACTIN Figure 4-figure supplement 1-source data 3/Versteeg 2022-03-28 19h05m49s 7.102s(Chemiluminescence).tif
- ACTIN Figure 4-figure supplement 1-source data 3/Versteeg 2022-03-28 19h05m49s 7.102s.scn
- ERK Figure 4-figure supplement 1-source data 3/
- ERK Figure 4-figure supplement 1-source data 3/Versteeg 2022-03-23 14h41m54s 16.201s(Chemiluminescence).jpg
- ERK Figure 4-figure supplement 1-source data 3/Versteeg 2022-03-23 14h41m54s 16.201s(Chemiluminescence).raw16.tif
- ERK Figure 4-figure supplement 1-source data 3/Versteeg 2022-03-23 14h41m54s 16.201s(Chemiluminescence).tif
- ERK Figure 4-figure supplement 1-source data 3/Versteeg 2022-03-23 14h41m54s 16.201s.scn
- Figure 4-figure supplement 1-source data 3.jpg
- p-ERK Figure 4-figure supplement 1-source data 3/
- p-ERK Figure 4-figure supplement 1-source data 3/Run 2022-03-16 14h10m04s 119.987s(Chemiluminescence).jpg
- p-ERK Figure 4-figure supplement 1-source data 3/Run 2022-03-16 14h10m04s 119.987s(Chemiluminescence).raw16.tif
- p-ERK Figure 4-figure supplement 1-source data 3/Run 2022-03-16 14h10m04s 119.987s(Chemiluminescence).tif
- p-ERK Figure 4-figure supplement 1-source data 3/Run 2022-03-16 14h10m04s 119.987s.scn
