# Supplementary material for: HUWE1 controls tristetraprolin proteasomal degradation by regulating its phosphorylation
Source: eLife. 2023 Mar 24;12:e83159. doi: 10.7554/eLife.83159 (PMC10038661; doi:10.7554/eLife.83159)
Supplement: Figure 4—figure supplement 1—source data 4. [file elife-83159-fig4-figsupp1-data4.zip]

Archive with 16 entries (13 files):
- ACTIN Figure 4-figure supplement 1-source data 4/
- ACTIN Figure 4-figure supplement 1-source data 4/Versteeg 2022-03-28 15h49m37s 25.408s(Chemiluminescence).jpg
- ACTIN Figure 4-figure supplement 1-source data 4/Versteeg 2022-03-28 15h49m37s 25.408s(Chemiluminescence).raw16.tif
- ACTIN Figure 4-figure supplement 1-source data 4/Versteeg 2022-03-28 15h49m37s 25.408s(Chemiluminescence).tif
- ACTIN Figure 4-figure supplement 1-source data 4/Versteeg 2022-03-28 15h49m37s 25.408s.scn
- Figure 4-figure supplement 1-source data 4.jpg
- JNK Figure 4-figure supplement 1-source data 4/
- JNK Figure 4-figure supplement 1-source data 4/Versteeg 2022-03-23 15h46m59s 26.335s(Chemiluminescence).jpg
- JNK Figure 4-figure supplement 1-source data 4/Versteeg 2022-03-23 15h46m59s 26.335s(Chemiluminescence).raw16.tif
- JNK Figure 4-figure supplement 1-source data 4/Versteeg 2022-03-23 15h46m59s 26.335s(Chemiluminescence).tif
- JNK Figure 4-figure supplement 1-source data 4/Versteeg 2022-03-23 15h46m59s 26.335s.scn
- p-JNK Figure 4-figure supplement 1-source data 4/
- p-JNK Figure 4-figure supplement 1-source data 4/Versteeg 2022-03-17 20h19m40s 41.536s(Chemiluminescence).jpg
- p-JNK Figure 4-figure supplement 1-source data 4/Versteeg 2022-03-17 20h19m40s 41.536s(Chemiluminescence).raw16.tif
- p-JNK Figure 4-figure supplement 1-source data 4/Versteeg 2022-03-17 20h19m40s 41.536s(Chemiluminescence).tif
- p-JNK Figure 4-figure supplement 1-source data 4/Versteeg 2022-03-17 20h19m40s 41.536s.scn
