# Supplementary material for: HUWE1 controls tristetraprolin proteasomal degradation by regulating its phosphorylation
Source: eLife. 2023 Mar 24;12:e83159. doi: 10.7554/eLife.83159 (PMC10038661; doi:10.7554/eLife.83159)
Supplement: Figure 4—figure supplement 1—source data 5. [file elife-83159-fig4-figsupp1-data5.zip]

Archive with 28 entries (22 files):
- ACTIN_1 Figure 4-figure supplement 1-source data 5/
- ACTIN_1 Figure 4-figure supplement 1-source data 5/Versteeg 2021-12-21 15h54m42s 9.136s(Chemiluminescence).jpg
- ACTIN_1 Figure 4-figure supplement 1-source data 5/Versteeg 2021-12-21 15h54m42s 9.136s(Chemiluminescence).raw16.tif
- ACTIN_1 Figure 4-figure supplement 1-source data 5/Versteeg 2021-12-21 15h54m42s 9.136s(Chemiluminescence).tif
- ACTIN_1 Figure 4-figure supplement 1-source data 5/Versteeg 2021-12-21 15h54m42s 9.136s.scn
- ACTIN_2 Figure 4-figure supplement 1-source data 5/
- ACTIN_2 Figure 4-figure supplement 1-source data 5/Versteeg 2022-01-20 10h57m40s 7.750s(Chemiluminescence).jpg
- ACTIN_2 Figure 4-figure supplement 1-source data 5/Versteeg 2022-01-20 10h57m40s 7.750s(Chemiluminescence).tif
- ACTIN_2 Figure 4-figure supplement 1-source data 5/Versteeg 2022-01-20 10h57m40s 7.750s.scn
- Figure 4-figure supplement 1-source data 5.jpg
- p-p53_1 Figure 4-figure supplement 1-source data 5/
- p-p53_1 Figure 4-figure supplement 1-source data 5/Versteeg 2021-12-22 14h17m39s 60.000s(Chemiluminescence).jpg
- p-p53_1 Figure 4-figure supplement 1-source data 5/Versteeg 2021-12-22 14h17m39s 60.000s(Chemiluminescence).raw16.tif
- p-p53_1 Figure 4-figure supplement 1-source data 5/Versteeg 2021-12-22 14h17m39s 60.000s(Chemiluminescence).tif
- p-p53_1 Figure 4-figure supplement 1-source data 5/Versteeg 2021-12-22 14h17m39s 60.000s.scn
- p-p53_2 Figure 4-figure supplement 1-source data 5/
- p-p53_2 Figure 4-figure supplement 1-source data 5/Versteeg 2022-01-14 12h40m26s 57.856s(Chemiluminescence).jpg
- p-p53_2 Figure 4-figure supplement 1-source data 5/Versteeg 2022-01-14 12h40m26s 57.856s(Chemiluminescence).tif
- p-p53_2 Figure 4-figure supplement 1-source data 5/Versteeg 2022-01-14 12h40m26s 57.856s.scn
- p53_1 Figure 4-figure supplement 1-source data 5/
- p53_1 Figure 4-figure supplement 1-source data 5/Versteeg 2021-12-21 12h10m56s 60.000s(Chemiluminescence).jpg
- p53_1 Figure 4-figure supplement 1-source data 5/Versteeg 2021-12-21 12h10m56s 60.000s(Chemiluminescence).raw16.tif
- p53_1 Figure 4-figure supplement 1-source data 5/Versteeg 2021-12-21 12h10m56s 60.000s(Chemiluminescence).tif
- p53_1 Figure 4-figure supplement 1-source data 5/Versteeg 2021-12-21 12h10m56s 60.000s.scn
- p53_2 Figure 4-figure supplement 1-source data 5/
- p53_2 Figure 4-figure supplement 1-source data 5/Versteeg 2022-01-19 12h40m25s 18.000s(Chemiluminescence).jpg
- p53_2 Figure 4-figure supplement 1-source data 5/Versteeg 2022-01-19 12h40m25s 18.000s(Chemiluminescence).tif
- p53_2 Figure 4-figure supplement 1-source data 5/Versteeg 2022-01-19 12h40m25s 18.000s.scn
