# Supplementary material for: HUWE1 controls tristetraprolin proteasomal degradation by regulating its phosphorylation
Source: eLife. 2023 Mar 24;12:e83159. doi: 10.7554/eLife.83159 (PMC10038661; doi:10.7554/eLife.83159)
Supplement: Figure 5—source data 1. [file elife-83159-fig5-data1.zip]

Archive with 12 entries (10 files):
- Figure  5-source data 1/Figure 5-source data 1.ai
- Figure  5-source data 1/Figure 5-source data 1.jpg
- Figure  5-source data 1/VINCULIN Figure 5-source data 1/
- Figure  5-source data 1/VINCULIN Figure 5-source data 1/Versteeg 2022-02-09 17h09m29s 184.125s(Chemiluminescence).jpg
- Figure  5-source data 1/VINCULIN Figure 5-source data 1/Versteeg 2022-02-09 17h09m29s 184.125s(Chemiluminescence).raw16.tif
- Figure  5-source data 1/VINCULIN Figure 5-source data 1/Versteeg 2022-02-09 17h09m29s 184.125s(Chemiluminescence).tif
- Figure  5-source data 1/VINCULIN Figure 5-source data 1/Versteeg 2022-02-09 17h09m29s 184.125s.scn
- Figure  5-source data 1/ZFP36L1 Figure 5-source data 1/
- Figure  5-source data 1/ZFP36L1 Figure 5-source data 1/Versteeg 2021-12-20 14h29m06s 84.825s(Chemiluminescence).jpg
- Figure  5-source data 1/ZFP36L1 Figure 5-source data 1/Versteeg 2021-12-20 14h29m06s 84.825s(Chemiluminescence).raw16.tif
- Figure  5-source data 1/ZFP36L1 Figure 5-source data 1/Versteeg 2021-12-20 14h29m06s 84.825s(Chemiluminescence).tif
- Figure  5-source data 1/ZFP36L1 Figure 5-source data 1/Versteeg 2021-12-20 14h29m06s 84.825s.scn
