# Supplementary material for: HUWE1 controls tristetraprolin proteasomal degradation by regulating its phosphorylation
Source: eLife. 2023 Mar 24;12:e83159. doi: 10.7554/eLife.83159 (PMC10038661; doi:10.7554/eLife.83159)
Supplement: Figure 5—source data 2. [file elife-83159-fig5-data2.zip]

Archive with 1 entries (1 files):
- Figure  5-source data 2/Figure  5-source data 2.xlsx
