# Supplementary material for: HUWE1 controls tristetraprolin proteasomal degradation by regulating its phosphorylation
Source: eLife. 2023 Mar 24;12:e83159. doi: 10.7554/eLife.83159 (PMC10038661; doi:10.7554/eLife.83159)
Supplement: Figure 6—source data 1. [file elife-83159-fig6-data1.zip]

Archive with 16 entries (13 files):
- Figure 6-source data 1/ACTIN Figure 6-source data 1/
- Figure 6-source data 1/ACTIN Figure 6-source data 1/Versteeg 2022-08-16 16h59m43s 46.495s(Chemiluminescence).jpg
- Figure 6-source data 1/ACTIN Figure 6-source data 1/Versteeg 2022-08-16 16h59m43s 46.495s(Chemiluminescence).raw16.tif
- Figure 6-source data 1/ACTIN Figure 6-source data 1/Versteeg 2022-08-16 16h59m43s 46.495s(Chemiluminescence).tif
- Figure 6-source data 1/ACTIN Figure 6-source data 1/Versteeg 2022-08-16 16h59m43s 46.495s.scn
- Figure 6-source data 1/Figure 6-source data 1.jpg
- Figure 6-source data 1/HA-TTP Figure 6-source data 1/
- Figure 6-source data 1/HA-TTP Figure 6-source data 1/Versteeg 2022-08-15 18h37m13s 34.720s(Chemiluminescence).jpg
- Figure 6-source data 1/HA-TTP Figure 6-source data 1/Versteeg 2022-08-15 18h37m13s 34.720s(Chemiluminescence).raw16.tif
- Figure 6-source data 1/HA-TTP Figure 6-source data 1/Versteeg 2022-08-15 18h37m13s 34.720s(Chemiluminescence).tif
- Figure 6-source data 1/HA-TTP Figure 6-source data 1/Versteeg 2022-08-15 18h37m13s 34.720s.scn
- Figure 6-source data 1/mCherry Figure 6-source data 1/
- Figure 6-source data 1/mCherry Figure 6-source data 1/Versteeg 2022-08-16 12h55m04s 24.604s(Chemiluminescence).jpg
- Figure 6-source data 1/mCherry Figure 6-source data 1/Versteeg 2022-08-16 12h55m04s 24.604s(Chemiluminescence).raw16.tif
- Figure 6-source data 1/mCherry Figure 6-source data 1/Versteeg 2022-08-16 12h55m04s 24.604s(Chemiluminescence).tif
- Figure 6-source data 1/mCherry Figure 6-source data 1/Versteeg 2022-08-16 12h55m04s 24.604s.scn
