# Supplementary material for: HUWE1 controls tristetraprolin proteasomal degradation by regulating its phosphorylation
Source: eLife. 2023 Mar 24;12:e83159. doi: 10.7554/eLife.83159 (PMC10038661; doi:10.7554/eLife.83159)
Supplement: Figure 6—source data 2. [file elife-83159-fig6-data2.zip]

Archive with 16 entries (13 files):
- Figure 6-source data 2/ACTIN Figure 6-source data 2/
- Figure 6-source data 2/ACTIN Figure 6-source data 2/Versteeg 2022-08-16 17h31m32s 55.594s(Chemiluminescence).jpg
- Figure 6-source data 2/ACTIN Figure 6-source data 2/Versteeg 2022-08-16 17h31m32s 55.594s(Chemiluminescence).raw16.tif
- Figure 6-source data 2/ACTIN Figure 6-source data 2/Versteeg 2022-08-16 17h31m32s 55.594s(Chemiluminescence).tif
- Figure 6-source data 2/ACTIN Figure 6-source data 2/Versteeg 2022-08-16 17h31m32s 55.594s.scn
- Figure 6-source data 2/Figure 6-source data 2.jpg
- Figure 6-source data 2/HA-TTP Figure 6-source data 2/
- Figure 6-source data 2/HA-TTP Figure 6-source data 2/Versteeg 2022-08-15 18h15m04s 31.348s(Chemiluminescence).jpg
- Figure 6-source data 2/HA-TTP Figure 6-source data 2/Versteeg 2022-08-15 18h15m04s 31.348s(Chemiluminescence).raw16.tif
- Figure 6-source data 2/HA-TTP Figure 6-source data 2/Versteeg 2022-08-15 18h15m04s 31.348s(Chemiluminescence).tif
- Figure 6-source data 2/HA-TTP Figure 6-source data 2/Versteeg 2022-08-15 18h15m04s 31.348s.scn
- Figure 6-source data 2/mCherry Figure 6-source data 2/
- Figure 6-source data 2/mCherry Figure 6-source data 2/Versteeg 2022-08-16 13h21m37s 27.976s(Chemiluminescence).jpg
- Figure 6-source data 2/mCherry Figure 6-source data 2/Versteeg 2022-08-16 13h21m37s 27.976s(Chemiluminescence).raw16.tif
- Figure 6-source data 2/mCherry Figure 6-source data 2/Versteeg 2022-08-16 13h21m37s 27.976s(Chemiluminescence).tif
- Figure 6-source data 2/mCherry Figure 6-source data 2/Versteeg 2022-08-16 13h21m37s 27.976s.scn
