# Supplementary material for: HUWE1 controls tristetraprolin proteasomal degradation by regulating its phosphorylation
Source: eLife. 2023 Mar 24;12:e83159. doi: 10.7554/eLife.83159 (PMC10038661; doi:10.7554/eLife.83159)
Supplement: Figure 6—source data 3. [file elife-83159-fig6-data3.zip]

Archive with 16 entries (13 files):
- Figure 6-source data 3/ACTIN Figure 6-source data 3/
- Figure 6-source data 3/ACTIN Figure 6-source data 3/Versteeg 2022-08-16 17h10m06s 37.396s(Chemiluminescence).jpg
- Figure 6-source data 3/ACTIN Figure 6-source data 3/Versteeg 2022-08-16 17h10m06s 37.396s(Chemiluminescence).raw16.tif
- Figure 6-source data 3/ACTIN Figure 6-source data 3/Versteeg 2022-08-16 17h10m06s 37.396s(Chemiluminescence).tif
- Figure 6-source data 3/ACTIN Figure 6-source data 3/Versteeg 2022-08-16 17h10m06s 37.396s.scn
- Figure 6-source data 3/Figure 6-source data 3.jpg
- Figure 6-source data 3/HA-TTP Figure 6-source data 3/
- Figure 6-source data 3/HA-TTP Figure 6-source data 3/Versteeg 2022-08-15 18h44m42s 31.348s(Chemiluminescence).jpg
- Figure 6-source data 3/HA-TTP Figure 6-source data 3/Versteeg 2022-08-15 18h44m42s 31.348s(Chemiluminescence).raw16.tif
- Figure 6-source data 3/HA-TTP Figure 6-source data 3/Versteeg 2022-08-15 18h44m42s 31.348s(Chemiluminescence).tif
- Figure 6-source data 3/HA-TTP Figure 6-source data 3/Versteeg 2022-08-15 18h44m42s 31.348s.scn
- Figure 6-source data 3/mCherry Figure 6-source data 3/
- Figure 6-source data 3/mCherry Figure 6-source data 3/Versteeg 2022-08-16 12h48m05s 16.201s(Chemiluminescence).jpg
- Figure 6-source data 3/mCherry Figure 6-source data 3/Versteeg 2022-08-16 12h48m05s 16.201s(Chemiluminescence).raw16.tif
- Figure 6-source data 3/mCherry Figure 6-source data 3/Versteeg 2022-08-16 12h48m05s 16.201s(Chemiluminescence).tif
- Figure 6-source data 3/mCherry Figure 6-source data 3/Versteeg 2022-08-16 12h48m05s 16.201s.scn
