# Supplementary material for: HUWE1 controls tristetraprolin proteasomal degradation by regulating its phosphorylation
Source: eLife. 2023 Mar 24;12:e83159. doi: 10.7554/eLife.83159 (PMC10038661; doi:10.7554/eLife.83159)
Supplement: Figure 6—source data 4. [file elife-83159-fig6-data4.zip]

Archive with 16 entries (13 files):
- Figure 6-source data 4/ACTIN Figure 6-source data 4/
- Figure 6-source data 4/ACTIN Figure 6-source data 4/Versteeg 2022-08-16 17h16m02s 40.429s(Chemiluminescence).jpg
- Figure 6-source data 4/ACTIN Figure 6-source data 4/Versteeg 2022-08-16 17h16m02s 40.429s(Chemiluminescence).raw16.tif
- Figure 6-source data 4/ACTIN Figure 6-source data 4/Versteeg 2022-08-16 17h16m02s 40.429s(Chemiluminescence).tif
- Figure 6-source data 4/ACTIN Figure 6-source data 4/Versteeg 2022-08-16 17h16m02s 40.429s.scn
- Figure 6-source data 4/Figure 6-source data 4.jpg
- Figure 6-source data 4/HA-TTP Figure 6-source data 4/
- Figure 6-source data 4/HA-TTP Figure 6-source data 4/Versteeg 2022-08-15 18h30m56s 38.092s(Chemiluminescence).jpg
- Figure 6-source data 4/HA-TTP Figure 6-source data 4/Versteeg 2022-08-15 18h30m56s 38.092s(Chemiluminescence).raw16.tif
- Figure 6-source data 4/HA-TTP Figure 6-source data 4/Versteeg 2022-08-15 18h30m56s 38.092s(Chemiluminescence).tif
- Figure 6-source data 4/HA-TTP Figure 6-source data 4/Versteeg 2022-08-15 18h30m56s 38.092s.scn
- Figure 6-source data 4/mCherry Figure 6-source data 4/
- Figure 6-source data 4/mCherry Figure 6-source data 4/Versteeg 2022-08-16 13h47m20s 38.092s(Chemiluminescence).jpg
- Figure 6-source data 4/mCherry Figure 6-source data 4/Versteeg 2022-08-16 13h47m20s 38.092s(Chemiluminescence).raw16.tif
- Figure 6-source data 4/mCherry Figure 6-source data 4/Versteeg 2022-08-16 13h47m20s 38.092s(Chemiluminescence).tif
- Figure 6-source data 4/mCherry Figure 6-source data 4/Versteeg 2022-08-16 13h47m20s 38.092s.scn
