# Supplementary material for: HUWE1 controls tristetraprolin proteasomal degradation by regulating its phosphorylation
Source: eLife. 2023 Mar 24;12:e83159. doi: 10.7554/eLife.83159 (PMC10038661; doi:10.7554/eLife.83159)
Supplement: Figure 6—figure supplement 1—source data 1. [file elife-83159-fig6-figsupp1-data1.zip]

Archive with 9 entries (9 files):
- Figure 6-figure supplement 1-source data 1.jpg
- HA-TTP Figure 6-figure supplement 1-source data 1/Versteeg 2022-12-22 11h40m52s 56.737s(Chemiluminescence).jpg
- HA-TTP Figure 6-figure supplement 1-source data 1/Versteeg 2022-12-22 11h40m52s 56.737s(Chemiluminescence).raw16.tif
- HA-TTP Figure 6-figure supplement 1-source data 1/Versteeg 2022-12-22 11h40m52s 56.737s(Chemiluminescence).tif
- HA-TTP Figure 6-figure supplement 1-source data 1/Versteeg 2022-12-22 11h40m52s 56.737s.scn
- mCherry Figure 6-figure supplement 1-source data 1/Versteeg 2022-12-22 14h58m40s 29.660s(Chemiluminescence).jpg
- mCherry Figure 6-figure supplement 1-source data 1/Versteeg 2022-12-22 14h58m40s 29.660s(Chemiluminescence).raw16.tif
- mCherry Figure 6-figure supplement 1-source data 1/Versteeg 2022-12-22 14h58m40s 29.660s(Chemiluminescence).tif
- mCherry Figure 6-figure supplement 1-source data 1/Versteeg 2022-12-22 14h58m40s 29.660s.scn
