# Supplementary material for: HUWE1 controls tristetraprolin proteasomal degradation by regulating its phosphorylation
Source: eLife. 2023 Mar 24;12:e83159. doi: 10.7554/eLife.83159 (PMC10038661; doi:10.7554/eLife.83159)
Supplement: Figure 6—figure supplement 1—source data 2. [file elife-83159-fig6-figsupp1-data2.zip]

Archive with 9 entries (9 files):
- Figure 6-figure supplement 1-source data 2.jpg
- HA-TTP Figure 6-figure supplement 1-source data 2/Versteeg 2023-01-27 16h05m46s 13.132s(Chemiluminescence).jpg
- HA-TTP Figure 6-figure supplement 1-source data 2/Versteeg 2023-01-27 16h05m46s 13.132s(Chemiluminescence).raw16.tif
- HA-TTP Figure 6-figure supplement 1-source data 2/Versteeg 2023-01-27 16h05m46s 13.132s(Chemiluminescence).tif
- HA-TTP Figure 6-figure supplement 1-source data 2/Versteeg 2023-01-27 16h05m46s 13.132s.scn
- mCherry Figure 6-figure supplement 1-source data 2/Versteeg 2023-01-27 18h07m17s 23.102s(Chemiluminescence).jpg
- mCherry Figure 6-figure supplement 1-source data 2/Versteeg 2023-01-27 18h07m17s 23.102s(Chemiluminescence).raw16.tif
- mCherry Figure 6-figure supplement 1-source data 2/Versteeg 2023-01-27 18h07m17s 23.102s(Chemiluminescence).tif
- mCherry Figure 6-figure supplement 1-source data 2/Versteeg 2023-01-27 18h07m17s 23.102s.scn
